# Supplementary material for: Inhibition of EIF2α Dephosphorylation Decreases Cell Viability and Synergizes with Standard-of-Care Chemotherapeutics in Head and Neck Squamous Cell Carcinoma
Source: Cancers (Basel). 2023 Nov 9;15(22):5350. doi: 10.3390/cancers15225350 (PMC10670742; doi:10.3390/cancers15225350)
Supplement: Supplementary file 1 [file cancers-15-05350-s001.zip]

Archive with 1 entries (1 files):
- cancers-2673541-supplementary.pdf
